# Supplementary material for: The Antimicrobial, Antibiofilm and Anti-Inflammatory Activities of P13#1, a Cathelicidin-like Achiral Peptoid
Source: Pharmaceuticals (Basel). 2023 Sep 30;16(10):1386. doi: 10.3390/ph16101386 (PMC10610514; doi:10.3390/ph16101386)
Supplement: Supplementary file 1 [file pharmaceuticals-16-01386-s001.zip]

Archive with 1 entries (1 files):
- pharmaceuticals-2616808-supplementary.pdf
